# Supplementary material for: Analysis of Gene Expression Data from Non-Small Cell Lung Carcinoma Cell Lines Reveals Distinct Sub-Classes from Those Identified at the Phenotype Level
Source: PLoS One. 2012 Nov 27;7(11):e50253. doi: 10.1371/journal.pone.0050253 (PMC3507731; doi:10.1371/journal.pone.0050253)
Supplement: Table S1 — This contains the annotations that were added to the normalised data in Bioconductor including the clusters. (TXT) [file pone.0050253.s044.txt]

SampleName	"ShortName"	"Cell_line"	"Histology"			"Cluster"
GSM372745.CEL	"GSM372745"	"A549"		"Carcinoma"			0
GSM372746.CEL	"GSM372746"	"Calu1"		"Epidermoid carcinoma"		0
GSM372747.CEL	"GSM372747"	"Calu3"		"Adenocarcinoma"		0
GSM372748.CEL	"GSM372748"	"Calu6"		"Anaplastic carcinoma"		2
GSM372749.CEL	"GSM372749"	"H1299"		"Carcinoma"			2
GSM372750.CEL	"GSM372750"	"H1355"		"Adenocarcinoma IV"		0
GSM372751.CEL	"GSM372751"	"H1395"		"Adenocarcinoma II"		0
GSM372752.CEL	"GSM372752"	"H1437"		"Adenocarcinoma I"		3
GSM372753.CEL	"GSM372753"	"H157"		"Squamous cell carcinoma"	2
GSM372754.CEL	"GSM372754"	"H1648"		"Adenocarcinoma IIIA"		1
GSM372755.CEL	"GSM372755"	"H1650"		"Adenocarcinoma IIIB"		1
GSM372756.CEL	"GSM372756"	"H1666"		"Adenocarcinoma III?"		3
GSM372757.CEL	"GSM372757"	"H1755"		"Adenocarcinoma IV"		0
GSM372758.CEL	"GSM372758"	"H1770"		"Neuroendocrine IV"		0
GSM372759.CEL	"GSM372759"	"H1792"		"Adenocarcinoma IV"		2
GSM372760.CEL	"GSM372760"	"H1819"		"Adenocarcinoma"		0
GSM372761.CEL	"GSM372761"	"H1975"		"Adenocarcinoma"		1
GSM372762.CEL	"GSM372762"	"H1993"		"Adenocarcinoma IIIA"		3
GSM372763.CEL	"GSM372763"	"H2009"		"Adenocarcinoma IV"		1
GSM372764.CEL	"GSM372764"	"H2052"		"Mesothelioma IV"		2
GSM372765.CEL	"GSM372765"	"H2087"		"Adenocarcinoma I"		3
GSM372766.CEL	"GSM372766"	"H2122"		"Adenocarcinoma IV"		3
GSM372767.CEL	"GSM372767"	"H2126"		"Adenocarcinoma"		3
GSM372768.CEL	"GSM372768"	"H23"		"Adenocarcinoma"		2
GSM372769.CEL	"GSM372769"	"H2347"		"Adenocarcinoma I"		1
GSM372771.CEL	"GSM372771"	"H2882"		"Squamous cell carcinoma IV"	2
GSM372772.CEL	"GSM372772"	"H2887"		"Adenocarcinoma IV"		0
GSM372773.CEL	"GSM372773"	"H3122"		"Adenocarcinoma IV"		1
GSM372774.CEL	"GSM372774"	"H322"		"Adenocarcinoma"		1
GSM372775.CEL	"GSM372775"	"H3255"		"Adenocarcinoma IIIB"		1
GSM372777.CEL	"GSM372777"	"H441"		"Papillary Adenocarcinoma"	1
GSM372778.CEL	"GSM372778"	"H460"		"Large cell carcinoma"		0
GSM372779.CEL	"GSM372779"	"H661"		"Large cell carcinoma"		0
GSM372780.CEL	"GSM372780"	"H820"	"Papillary Adenocarcinoma"	1
GSM372781.CEL	"GSM372781"	"HCC1171"	"Adenocarcinoma I"	1
GSM372782.CEL	"GSM372782"	"HCC1195"	"Adenosquamous carcinoma I"	0
GSM372783.CEL	"GSM372783"	"HCC1359"	"Spindle-giant cell carcinoma IIIA"	2
GSM372784.CEL	"GSM372784"	"HCC15"	"Squamous cell carcinoma"	2
GSM372785.CEL	"GSM372785"	"HCC1833"	"Adenocarcinoma I"	0
GSM372786.CEL	"GSM372786"	"HCC193"	"Adenocarcinoma"	1
GSM372787.CEL	"GSM372787"	"HCC2279"	"Adenosquamous carcinoma IIIA"	0
GSM372788.CEL	"GSM372788"	"HCC2429"	"Unknown"	0
GSM372789.CEL	"GSM372789"	"HCC2450"	"Adenocarcinoma I"	1
GSM372790.CEL	"GSM372790"	"HCC2935"	"Adenocarcinoma"	1
GSM372791.CEL	"GSM372791"	"HCC366"	"Adenosquamous carcinoma"	2
GSM372792.CEL	"GSM372792"	"HCC4006"	"Adenocarcinoma"	1
GSM372793.CEL	"GSM372793"	"HCC44"	"Adenocarcinoma"	2
GSM372795.CEL	"GSM372795"	"HCC515"	"Unknown"	3
GSM372796.CEL	"GSM372796"	"HCC78"	"Adenocarcinoma"	1
GSM372798.CEL	"GSM372798"	"HCC95"	"Squamous cell carcinoma"	0
