# Supplementary material for: Analysis of Gene Expression Data from Non-Small Cell Lung Carcinoma Cell Lines Reveals Distinct Sub-Classes from Those Identified at the Phenotype Level
Source: PLoS One. 2012 Nov 27;7(11):e50253. doi: 10.1371/journal.pone.0050253 (PMC3507731; doi:10.1371/journal.pone.0050253)
Supplement: Table S2 — This contains the full list of differentially expressed genes between all of the clusters. (TXT) [file pone.0050253.s045.txt]

Differential Expression Between Clusters 1 and 3

Farms 1000 IQR
210827_s_at 201839_s_at   218186_at   202826_at   212070_at 204019_s_at 
     "ELF3"     "EPCAM"     "RAB25"    "SPINT1"     "GPR56"    "SH3YL1" 
202286_s_at 218035_s_at 201131_s_at   203453_at   202790_at 201426_s_at 
  "TACSTD2"     "RBM47"      "CDH1"    "SCNN1A"     "CLDN7"       "VIM" 
207169_x_at   217984_at   209173_at 210749_x_at 209016_s_at   201650_at 
     "DDR1"   "RNASET2"      "AGR2"      "DDR1"      "KRT7"     "KRT19" 
208779_x_at   218795_at 209641_s_at 201913_s_at   202546_at 208161_s_at 
     "DDR1"      "ACP6"     "ABCC3"     "COASY"     "VAMP8"     "ABCC3" 
215001_s_at 
     "GLUL" 

Farms 300 IQR
210827_s_at 201839_s_at   218186_at   212070_at 204019_s_at 202286_s_at 
     "ELF3"     "EPCAM"     "RAB25"     "GPR56"    "SH3YL1"   "TACSTD2" 
  202826_at 218035_s_at   203453_at 201131_s_at   202790_at 201426_s_at 
   "SPINT1"     "RBM47"    "SCNN1A"      "CDH1"     "CLDN7"       "VIM" 
  209173_at 209016_s_at   201650_at 207169_x_at 210749_x_at   218795_at 
     "AGR2"      "KRT7"     "KRT19"      "DDR1"      "DDR1"      "ACP6" 
209641_s_at 208779_x_at   202546_at 208161_s_at 215001_s_at 209771_x_at 
    "ABCC3"      "DDR1"     "VAMP8"     "ABCC3"      "GLUL"      "CD24" 
216379_x_at 201287_s_at 208949_s_at 
     "CD24"      "SDC1"    "LGALS3"
	 
	 
Farms 1000 Golub
210827_s_at 201839_s_at   218186_at   212070_at 202286_s_at 204019_s_at 
     "ELF3"     "EPCAM"     "RAB25"     "GPR56"   "TACSTD2"    "SH3YL1" 
  204351_at 206307_s_at   205009_at 202454_s_at 202686_s_at 202489_s_at 
    "S100P"     "FOXD1"      "TFF1"     "ERBB3"       "AXL"     "FXYD3" 
218035_s_at   203453_at 201131_s_at   202790_at   204920_at    39248_at 
    "RBM47"    "SCNN1A"      "CDH1"     "CLDN7"      "CPS1"      "AQP3" 
219612_s_at 201426_s_at   203021_at 217564_s_at   209173_at 219032_x_at 
      "FGG"       "VIM"      "SLPI"      "CPS1"      "AGR2"      "OPN3" 
217983_s_at   213285_at   203729_at 209016_s_at   201650_at   206157_at 
  "RNASET2"   "TMEM30B"      "EMP3"      "KRT7"     "KRT19"      "PTX3" 
  206549_at   209191_at   202869_at 201116_s_at   202525_at   218795_at 
    "INSL4"     "TUBB6"      "OAS1"       "CPE"     "PRSS8"      "ACP6" 
201117_s_at 209641_s_at 210367_s_at   201286_at   218611_at   202546_at 
      "CPE"     "ABCC3"     "PTGES"      "SDC1"      "IER5"     "VAMP8" 
201559_s_at 208161_s_at    37117_at 215001_s_at 209771_x_at 206385_s_at 
    "CLIC4"     "ABCC3"          NA      "GLUL"      "CD24"      "ANK3" 
  204014_at 208078_s_at   219014_at 216379_x_at 208190_s_at   209189_at 
    "DUSP4"          NA     "PLAC8"      "CD24"       "LSR"       "FOS" 
  213338_at 213693_s_at    266_s_at 
  "TMEM158"      "MUC1"      "CD24" 
  
Farms 300 Golub
201839_s_at   204351_at 202286_s_at   218186_at 204019_s_at   205009_at 
    "EPCAM"     "S100P"   "TACSTD2"     "RAB25"    "SH3YL1"      "TFF1" 
202686_s_at 202454_s_at   203453_at 201131_s_at 201426_s_at   204920_at 
      "AXL"     "ERBB3"    "SCNN1A"      "CDH1"       "VIM"      "CPS1" 
   39248_at 219612_s_at   209173_at 217564_s_at 209016_s_at   201650_at 
     "AQP3"       "FGG"      "AGR2"      "CPS1"      "KRT7"     "KRT19" 
  203729_at   206157_at 201116_s_at 201117_s_at 209771_x_at 215001_s_at 
     "EMP3"      "PTX3"       "CPE"       "CPE"      "CD24"      "GLUL" 
216379_x_at   202546_at   204014_at   219014_at 
     "CD24"     "VAMP8"     "DUSP4"     "PLAC8"   
	 
GCRMA 1000 IQR
210827_s_at   203453_at 204019_s_at 210749_x_at 201839_s_at 201131_s_at 
     "ELF3"    "SCNN1A"    "SH3YL1"      "DDR1"     "EPCAM"      "CDH1" 
207169_x_at   209173_at   1007_s_at 202286_s_at 208779_x_at 218035_s_at 
     "DDR1"      "AGR2"      "DDR1"   "TACSTD2"      "DDR1"     "RBM47" 
  209191_at 201426_s_at   201650_at 209771_x_at   212195_at 209016_s_at 
    "TUBB6"       "VIM"     "KRT19"      "CD24"     "IL6ST"      "KRT7" 
   266_s_at 216379_x_at   218611_at   201412_at 
     "CD24"      "CD24"      "IER5"     "LRP10" 

GCRMA 300 IQR
210827_s_at   203453_at 204019_s_at 201839_s_at 201131_s_at 210749_x_at 
     "ELF3"    "SCNN1A"    "SH3YL1"     "EPCAM"      "CDH1"      "DDR1" 
207169_x_at   209173_at 202286_s_at   1007_s_at   209191_at 218035_s_at 
     "DDR1"      "AGR2"   "TACSTD2"      "DDR1"     "TUBB6"     "RBM47" 
208779_x_at 201426_s_at   201650_at 209771_x_at 209016_s_at    266_s_at 
     "DDR1"       "VIM"     "KRT19"      "CD24"      "KRT7"      "CD24" 
216379_x_at   212195_at   218611_at 208650_s_at 208651_x_at   202546_at 
     "CD24"     "IL6ST"      "IER5"      "CD24"      "CD24"     "VAMP8" 
213702_x_at 
    "ASAH1" 

GCRMA 1000 Golub
202454_s_at   218186_at   203453_at 219121_s_at 219612_s_at   212070_at 
    "ERBB3"     "RAB25"    "SCNN1A"     "ESRP1"       "FGG"     "GPR56" 
  213285_at    39248_at   202826_at   204920_at 202686_s_at 202489_s_at 
  "TMEM30B"      "AQP3"    "SPINT1"      "CPS1"       "AXL"     "FXYD3" 
217564_s_at   205009_at 201839_s_at 201131_s_at   202890_at   204328_at 
     "CPS1"      "TFF1"     "EPCAM"      "CDH1"      "MAP7"      "TMC6" 
  206157_at   204351_at   202525_at   209173_at 202286_s_at   203021_at 
     "PTX3"     "S100P"     "PRSS8"      "AGR2"   "TACSTD2"      "SLPI" 
  202869_at   201286_at   206549_at 218035_s_at 201426_s_at    37117_at 
     "OAS1"      "SDC1"     "INSL4"     "RBM47"       "VIM"          NA 
  201650_at 205980_s_at 206385_s_at 203397_s_at   211657_at 207847_s_at 
    "KRT19"          NA      "ANK3"    "GALNT3"   "CEACAM6"      "MUC1" 
217983_s_at   203729_at   213338_at 209771_x_at 209641_s_at 219032_x_at 
  "RNASET2"      "EMP3"   "TMEM158"      "CD24"     "ABCC3"      "OPN3" 
209016_s_at 216379_x_at    266_s_at 201559_s_at 202295_s_at   209163_at 
     "KRT7"      "CD24"      "CD24"     "CLIC4"      "CTSH"    "CYB561" 
208161_s_at 208650_s_at   203256_at   208782_at   219014_at 203434_s_at 
    "ABCC3"      "CD24"      "CDH3"     "FSTL1"     "PLAC8"       "MME" 
  209189_at 202627_s_at 210059_s_at   201313_at 208078_s_at 201116_s_at 
      "FOS"  "SERPINE1"    "MAPK13"      "ENO2"          NA       "CPE"

GCRMA 300 Golub
  203453_at 219612_s_at    39248_at   204920_at 202686_s_at   205009_at 
   "SCNN1A"       "FGG"      "AQP3"      "CPS1"       "AXL"      "TFF1" 
217564_s_at 201839_s_at   204351_at   206157_at   209173_at 202286_s_at 
     "CPS1"     "EPCAM"     "S100P"      "PTX3"      "AGR2"   "TACSTD2" 
  201286_at 201426_s_at   201650_at   211657_at 207847_s_at 209771_x_at 
     "SDC1"       "VIM"     "KRT19"   "CEACAM6"      "MUC1"      "CD24" 
209016_s_at 219032_x_at 216379_x_at 201559_s_at 208650_s_at   219014_at 
     "KRT7"      "OPN3"      "CD24"     "CLIC4"      "CD24"     "PLAC8" 
208078_s_at 
         NA 
		 
RMA 1000 IQR
  202826_at 201839_s_at   203453_at   202790_at 201131_s_at 208779_x_at 
   "SPINT1"     "EPCAM"    "SCNN1A"     "CLDN7"      "CDH1"      "DDR1" 
202286_s_at 207169_x_at 210749_x_at   209173_at 201426_s_at   218795_at 
  "TACSTD2"      "DDR1"      "DDR1"      "AGR2"       "VIM"      "ACP6" 
  201650_at 209016_s_at   1007_s_at 216379_x_at 209771_x_at   201412_at 
    "KRT19"      "KRT7"      "DDR1"      "CD24"      "CD24"     "LRP10" 

RMA 300 IQR
  202826_at 201839_s_at   203453_at   202790_at 201131_s_at 202286_s_at 
   "SPINT1"     "EPCAM"    "SCNN1A"     "CLDN7"      "CDH1"   "TACSTD2" 
208779_x_at 207169_x_at   209173_at 210749_x_at 201426_s_at   201650_at 
     "DDR1"      "DDR1"      "AGR2"      "DDR1"       "VIM"     "KRT19" 
  218795_at 209016_s_at 216379_x_at 209771_x_at   202546_at 215001_s_at 
     "ACP6"      "KRT7"      "CD24"      "CD24"     "VAMP8"      "GLUL" 

RMA 1000 Golub
  219764_at   218186_at 202454_s_at   212070_at 201839_s_at 204019_s_at 
    "FZD10"     "RAB25"     "ERBB3"     "GPR56"     "EPCAM"    "SH3YL1" 
  205009_at   204351_at   203453_at 202686_s_at 206307_s_at 219612_s_at 
     "TFF1"     "S100P"    "SCNN1A"       "AXL"     "FOXD1"       "FGG" 
201131_s_at   204920_at   213285_at 202286_s_at    39248_at   206157_at 
     "CDH1"      "CPS1"   "TMEM30B"   "TACSTD2"      "AQP3"      "PTX3" 
217564_s_at    35148_at   202525_at   209173_at 201426_s_at 218035_s_at 
     "CPS1"      "TJP3"     "PRSS8"      "AGR2"       "VIM"     "RBM47" 
  201650_at   202890_at 217983_s_at 219032_x_at 209016_s_at   203729_at 
    "KRT19"      "MAP7"   "RNASET2"      "OPN3"      "KRT7"      "EMP3" 
205552_s_at 216905_s_at 203397_s_at 201116_s_at 216379_x_at 206385_s_at 
     "OAS1"      "ST14"    "GALNT3"       "CPE"      "CD24"      "ANK3" 
209771_x_at   201286_at    37117_at 201559_s_at   204014_at   211657_at 
     "CD24"      "SDC1"          NA     "CLIC4"     "DUSP4"   "CEACAM6" 
201117_s_at 207847_s_at    266_s_at   204988_at 208650_s_at   213906_at 
      "CPE"      "MUC1"      "CD24"       "FGB"      "CD24"     "MYBL1" 
  219014_at 209156_s_at 203434_s_at   204115_at   202546_at   213338_at 
    "PLAC8"    "COL6A2"       "MME"     "GNG11"     "VAMP8"   "TMEM158" 
215001_s_at   208782_at   201540_at 
     "GLUL"     "FSTL1"      "FHL1"

RMA 300 Golub
  218186_at 201839_s_at 204019_s_at   205009_at   204351_at 219612_s_at 
    "RAB25"     "EPCAM"    "SH3YL1"      "TFF1"     "S100P"       "FGG" 
201131_s_at 202286_s_at    39248_at   206157_at 217564_s_at   209173_at 
     "CDH1"   "TACSTD2"      "AQP3"      "PTX3"      "CPS1"      "AGR2" 
  201650_at 209016_s_at 219032_x_at 206385_s_at   204014_at 201117_s_at 
    "KRT19"      "KRT7"      "OPN3"      "ANK3"     "DUSP4"       "CPE" 
208650_s_at    266_s_at   204988_at 215001_s_at   202546_at 
     "CD24"      "CD24"       "FGB"      "GLUL"     "VAMP8" 
	 

Differential Expression Between Clusters 2 and 3	

Farms 1000 IQR
200732_s_at 
   "PTP4A1" 
   
Farms 300 IQR
200732_s_at   212094_at 
   "PTP4A1"     "PEG10" RM

Farms 1000 Golub
  204920_at   205009_at 217564_s_at 219612_s_at   206549_at   204014_at 
     "CPS1"      "TFF1"      "CPS1"       "FGG"     "INSL4"     "DUSP4" 
201116_s_at 208078_s_at 209616_s_at   204351_at 
      "CPE"          NA      "CES1"     "S100P" 
	  
Farms 300 Golub
 204920_at   205009_at 217564_s_at 219612_s_at 201116_s_at   204014_at 
     "CPS1"      "TFF1"      "CPS1"       "FGG"       "CPE"     "DUSP4" 
  204351_at   213711_at 201117_s_at   212094_at 
    "S100P"     "KRT81"       "CPE"     "PEG10" 

GCRMA 1000 IQR
None

GCRMA 300 IQR
None

GCRMA 1000 Golub
   204920_at  217564_s_at  219612_s_at    205009_at    206549_at    219049_at 
      "CPS1"       "CPS1"        "FGG"       "TFF1"      "INSL4" "CSGALNACT1" 

GCRMA 300 Golub
  204920_at 217564_s_at 219612_s_at   205009_at   204014_at 
     "CPS1"      "CPS1"       "FGG"      "TFF1"     "DUSP4" 

RMA 1000 IQR
200732_s_at   212094_at 
   "PTP4A1"     "PEG10" 

RMA 300 IQR
200732_s_at   212094_at 
   "PTP4A1"     "PEG10" 

RMA 1000 Golub
   219764_at   204920_at 217564_s_at 219612_s_at   205009_at   204014_at 
    "FZD10"      "CPS1"      "CPS1"       "FGG"      "TFF1"     "DUSP4" 
201116_s_at   204988_at 
      "CPE"       "FGB" 

RMA 300 Golub
217564_s_at   205009_at 219612_s_at   204014_at   204988_at 
     "CPS1"      "TFF1"       "FGG"     "DUSP4"       "FGB" 

Differential Expression Between Clusters 1 and 2

Farms 1000 IQR
  203453_at 201131_s_at 202286_s_at 210827_s_at   218186_at 201839_s_at 
   "SCNN1A"      "CDH1"   "TACSTD2"      "ELF3"     "RAB25"     "EPCAM" 
  202826_at 218035_s_at   212070_at 204019_s_at   201650_at   202790_at 
   "SPINT1"     "RBM47"     "GPR56"    "SH3YL1"     "KRT19"     "CLDN7" 
201287_s_at 207169_x_at 210749_x_at 209016_s_at   202838_at  33322_i_at 
     "SDC1"      "DDR1"      "DDR1"      "KRT7"     "FUCA1"       "SFN" 
208779_x_at 209771_x_at 216379_x_at   202546_at  33323_r_at 210715_s_at 
     "DDR1"      "CD24"      "CD24"     "VAMP8"       "SFN"    "SPINT2" 
  201889_at   201412_at 201651_s_at   217979_at 208890_s_at 201946_s_at 
    "FAM3C"     "LRP10"   "PACSIN2"   "TSPAN13"    "PLXNB2"      "CCT2" 
  201079_at   212053_at   1007_s_at   201818_at   209173_at   211657_at 
   "SYNGR2"    "PDXDC1"      "DDR1"    "LPCAT1"      "AGR2"   "CEACAM6" 
  200701_at 208949_s_at 201426_s_at 200666_s_at   201952_at 213702_x_at 
     "NPC2"    "LGALS3"       "VIM"    "DNAJB1"     "ALCAM"     "ASAH1" 
  218856_at   218795_at 214728_x_at   212890_at 201387_s_at 208752_x_at 
 "TNFRSF21"      "ACP6"   "SMARCA4"  "SLC38A10"     "UCHL1"    "NAP1L1" 
  201416_at   202071_at   212242_at   209146_at 215714_s_at 201947_s_at 
     "SOX4"      "SDC4"    "TUBA4A"     "MSMO1"   "SMARCA4"      "CCT2" 
208161_s_at   218066_at   201005_at   203510_at   200972_at   201417_at 
    "ABCC3"   "SLC12A7"       "CD9"       "MET"    "TSPAN3"      "SOX4" 
  218026_at 215001_s_at 209008_x_at 208783_s_at 208623_s_at   200923_at 
   "CCDC56"      "GLUL"      "KRT8"      "CD46"       "EZR"  "LGALS3BP" 
  201941_at 213864_s_at 216526_x_at   200862_at   217901_at   200782_at 
      "CPD"    "NAP1L1"     "HLA-C"    "DHCR24"      "DSG2"     "ANXA5" 
   39729_at 
    "PRDX2" 

Farms 300 IQR
  203453_at 201131_s_at 202286_s_at   218186_at 201839_s_at 210827_s_at 
   "SCNN1A"      "CDH1"   "TACSTD2"     "RAB25"     "EPCAM"      "ELF3" 
  202826_at   201650_at 204019_s_at   212070_at 218035_s_at   202790_at 
   "SPINT1"     "KRT19"    "SH3YL1"     "GPR56"     "RBM47"     "CLDN7" 
201287_s_at 207169_x_at 209016_s_at  33322_i_at 210749_x_at   202838_at 
     "SDC1"      "DDR1"      "KRT7"       "SFN"      "DDR1"     "FUCA1" 
209771_x_at 216379_x_at  33323_r_at 210715_s_at   202546_at 208779_x_at 
     "CD24"      "CD24"       "SFN"    "SPINT2"     "VAMP8"      "DDR1" 
  217979_at   209173_at   201818_at   211657_at 201946_s_at 201426_s_at 
  "TSPAN13"      "AGR2"    "LPCAT1"   "CEACAM6"      "CCT2"       "VIM" 
208890_s_at 208949_s_at   201952_at   200701_at   218856_at 201387_s_at 
   "PLXNB2"    "LGALS3"     "ALCAM"      "NPC2"  "TNFRSF21"     "UCHL1" 
214728_x_at   201416_at   218795_at 213702_x_at   202071_at   201005_at 
  "SMARCA4"      "SOX4"      "ACP6"     "ASAH1"      "SDC4"       "CD9" 
  203510_at 208161_s_at 215001_s_at   209146_at   201417_at 209008_x_at 
      "MET"     "ABCC3"      "GLUL"     "MSMO1"      "SOX4"      "KRT8" 
  200923_at   201941_at    39729_at 216526_x_at   217901_at 208623_s_at 
 "LGALS3BP"       "CPD"     "PRDX2"     "HLA-C"      "DSG2"       "EZR" 
210338_s_at   200782_at 201841_s_at   203509_at 212197_x_at 211968_s_at 
    "HSPA8"     "ANXA5"     "HSPB1"     "SORL1"     "MPRIP"  "HSP90AA1" 
209641_s_at 214459_x_at   212314_at 208796_s_at 200806_s_at 
    "ABCC3"     "HLA-C"    "SEL1L3"     "CCNG1"     "HSPD1" 

Farms 1000 Golub
  203453_at 201131_s_at 202286_s_at   218186_at   202525_at 201839_s_at 
   "SCNN1A"      "CDH1"   "TACSTD2"     "RAB25"     "PRSS8"     "EPCAM" 
210827_s_at   213285_at   203256_at   201650_at 202454_s_at 204019_s_at 
     "ELF3"   "TMEM30B"      "CDH3"     "KRT19"     "ERBB3"    "SH3YL1" 
  212070_at 218035_s_at   201286_at 206307_s_at   202790_at 206884_s_at 
    "GPR56"     "RBM47"      "SDC1"     "FOXD1"     "CLDN7"      "SCEL" 
201287_s_at 208190_s_at 203216_s_at    37117_at   203407_at   219476_at 
     "SDC1"       "LSR"      "MYO6"          NA       "PPL"  "C1orf116" 
209016_s_at   206595_at 202295_s_at   206157_at  33322_i_at   201288_at 
     "KRT7"      "CST6"      "CTSH"      "PTX3"       "SFN"   "ARHGDIB" 
  212543_at 213693_s_at 209771_x_at 216379_x_at   202575_at    266_s_at 
     "AIM1"      "MUC1"      "CD24"      "CD24"    "CRABP2"      "CD24" 
 33323_r_at 210715_s_at   202546_at   203729_at 202342_s_at 202238_s_at 
      "SFN"    "SPINT2"     "VAMP8"      "EMP3"     "TRIM2"      "NNMT" 
  213338_at   204115_at 202686_s_at   212950_at 208650_s_at   217979_at 
  "TMEM158"     "GNG11"       "AXL"    "GPR116"      "CD24"   "TSPAN13" 
  202085_at   209373_at   209173_at   219014_at   211657_at   201818_at 
     "TJP2"      "MALL"      "AGR2"     "PLAC8"   "CEACAM6"    "LPCAT1" 
201426_s_at 201946_s_at 211597_s_at 210517_s_at 208949_s_at   202237_at 
      "VIM"      "CCT2"      "HOPX"    "AKAP12"    "LGALS3"      "NNMT" 
  201952_at 219580_s_at 218313_s_at   214254_at 207847_s_at 203757_s_at 
    "ALCAM"      "TMC5"    "GALNT7"    "MAGEA4"      "MUC1"   "CEACAM6" 
  218856_at    39248_at 201387_s_at   209270_at   202912_at 213857_s_at 
 "TNFRSF21"      "AQP3"     "UCHL1"     "LAMB3"       "ADM"      "CD47" 
  201416_at 201559_s_at 206385_s_at   218795_at 219922_s_at 208763_s_at 
     "SOX4"     "CLIC4"      "ANK3"      "ACP6"     "LTBP3"   "TSC22D3" 
  204975_at   204734_at 202446_s_at   202071_at 204990_s_at   201963_at 
     "EMP2"     "KRT15"    "PLSCR1"      "SDC4"     "ITGB4"     "ACSL1" 
209488_s_at 202430_s_at 202627_s_at 201061_s_at 202489_s_at   201005_at 
    "RBPMS"    "PLSCR1"  "SERPINE1"      "STOM"     "FXYD3"       "CD9" 
  203510_at 203434_s_at 208161_s_at   209260_at   203021_at 215001_s_at 
      "MET"       "MME"     "ABCC3"       "SFN"      "SLPI"      "GLUL" 
202628_s_at 209008_x_at   201417_at 216836_s_at 
 "SERPINE1"      "KRT8"      "SOX4"     "ERBB2" 

Farms 300 Golub
  203453_at 201131_s_at 202286_s_at 201839_s_at   218186_at   201650_at 
   "SCNN1A"      "CDH1"   "TACSTD2"     "EPCAM"     "RAB25"     "KRT19" 
204019_s_at 202454_s_at 206884_s_at 209016_s_at   206595_at   201288_at 
   "SH3YL1"     "ERBB3"      "SCEL"      "KRT7"      "CST6"   "ARHGDIB" 
202295_s_at 209771_x_at 216379_x_at   206157_at 210715_s_at 202238_s_at 
     "CTSH"      "CD24"      "CD24"      "PTX3"    "SPINT2"      "NNMT" 
  203729_at   202546_at 202686_s_at 208650_s_at   209173_at   212950_at 
     "EMP3"     "VAMP8"       "AXL"      "CD24"      "AGR2"    "GPR116" 
  211657_at 201426_s_at   219014_at   202237_at 211597_s_at 203757_s_at 
  "CEACAM6"       "VIM"     "PLAC8"      "NNMT"      "HOPX"   "CEACAM6" 
  201952_at    39248_at   218856_at   201416_at   204734_at   201005_at 
    "ALCAM"      "AQP3"  "TNFRSF21"      "SOX4"     "KRT15"       "CD9" 
  203510_at 215001_s_at   217109_at 
      "MET"      "GLUL"      "MUC4"

GCRMA 1000 IQR
  203453_at 201131_s_at 210827_s_at 201839_s_at 202286_s_at 204019_s_at 
   "SCNN1A"      "CDH1"      "ELF3"     "EPCAM"   "TACSTD2"    "SH3YL1" 
210749_x_at   1007_s_at 207169_x_at   201650_at 218035_s_at 208779_x_at 
     "DDR1"      "DDR1"      "DDR1"     "KRT19"     "RBM47"      "DDR1" 
209771_x_at    266_s_at 216379_x_at   209173_at 208650_s_at  33322_i_at 
     "CD24"      "CD24"      "CD24"      "AGR2"      "CD24"       "SFN" 
209016_s_at   201412_at 208651_x_at  33323_r_at 208890_s_at 201651_s_at 
     "KRT7"     "LRP10"      "CD24"       "SFN"    "PLXNB2"   "PACSIN2" 
  201079_at 210715_s_at 213702_x_at 208794_s_at   202546_at   201889_at 
   "SYNGR2"    "SPINT2"     "ASAH1"   "SMARCA4"     "VAMP8"     "FAM3C" 
  200701_at 208752_x_at 201947_s_at 200692_s_at 201946_s_at   217979_at 
     "NPC2"    "NAP1L1"      "CCT2"     "HSPA9"      "CCT2"   "TSPAN13" 
208949_s_at   218164_at   201417_at 204528_s_at   218026_at 218313_s_at 
   "LGALS3"   "SPATA20"      "SOX4"    "NAP1L1"    "CCDC56"    "GALNT7" 
218883_s_at   209146_at 
   "MLF1IP"     "MSMO1"

GCRMA 300 IQR
  203453_at 201131_s_at 210827_s_at 201839_s_at 202286_s_at 204019_s_at 
   "SCNN1A"      "CDH1"      "ELF3"     "EPCAM"   "TACSTD2"    "SH3YL1" 
210749_x_at 207169_x_at   1007_s_at   201650_at 218035_s_at 209771_x_at 
     "DDR1"      "DDR1"      "DDR1"     "KRT19"     "RBM47"      "CD24" 
208779_x_at    266_s_at 216379_x_at   209173_at 208650_s_at  33322_i_at 
     "DDR1"      "CD24"      "CD24"      "AGR2"      "CD24"       "SFN" 
209016_s_at 208651_x_at  33323_r_at 210715_s_at 208890_s_at   202546_at 
     "KRT7"      "CD24"       "SFN"    "SPINT2"    "PLXNB2"     "VAMP8" 
208794_s_at 213702_x_at   201079_at   200701_at 201946_s_at   217979_at 
  "SMARCA4"     "ASAH1"    "SYNGR2"      "NPC2"      "CCT2"   "TSPAN13" 
208949_s_at   201417_at 218313_s_at   218856_at   209146_at   212242_at 
   "LGALS3"      "SOX4"    "GALNT7"  "TNFRSF21"     "MSMO1"    "TUBA4A" 
201426_s_at 218883_s_at   218611_at 203394_s_at 209008_x_at 212197_x_at 
      "VIM"    "MLF1IP"      "IER5"      "HES1"      "KRT8"     "MPRIP" 
208753_s_at 215001_s_at 
   "NAP1L1"      "GLUL"

GCRMA 1000 Golub
   203453_at   202525_at   218186_at   213285_at 202454_s_at 201131_s_at 
   "SCNN1A"     "PRSS8"     "RAB25"   "TMEM30B"     "ERBB3"      "CDH1" 
219121_s_at   203256_at   202826_at 206884_s_at 201839_s_at 202286_s_at 
    "ESRP1"      "CDH3"    "SPINT1"      "SCEL"     "EPCAM"   "TACSTD2" 
  201286_at   219476_at 203397_s_at 203216_s_at   212070_at 210059_s_at 
     "SDC1"  "C1orf116"    "GALNT3"      "MYO6"     "GPR56"    "MAPK13" 
   37117_at   206157_at 205980_s_at   204328_at   201650_at   202890_at 
         NA      "PTX3"          NA      "TMC6"     "KRT19"      "MAP7" 
218035_s_at 202295_s_at 209771_x_at   201288_at 207847_s_at   203407_at 
    "RBM47"      "CTSH"      "CD24"   "ARHGDIB"      "MUC1"       "PPL" 
  213338_at    266_s_at   209173_at 216379_x_at   206595_at   211657_at 
  "TMEM158"      "CD24"      "AGR2"      "CD24"      "CST6"   "CEACAM6" 
  202575_at 208650_s_at 209016_s_at 206385_s_at   204124_at 211024_s_at 
   "CRABP2"      "CD24"      "KRT7"      "ANK3"   "SLC34A2"    "NKX2-1" 
   39248_at 219681_s_at   212543_at   209163_at   212950_at   218960_at 
     "AQP3" "RAB11FIP1"      "AIM1"    "CYB561"    "GPR116"   "TMPRSS4" 
  202085_at   219014_at 202238_s_at 210517_s_at 202686_s_at 202342_s_at 
     "TJP2"     "PLAC8"      "NNMT"    "AKAP12"       "AXL"     "TRIM2" 
211597_s_at 209488_s_at   202546_at   203729_at   212951_at   202237_at 
     "HOPX"     "RBPMS"     "VAMP8"      "EMP3"    "GPR116"      "NNMT" 
  214254_at 202489_s_at 208763_s_at 201559_s_at 203757_s_at 203434_s_at 
   "MAGEA4"     "FXYD3"   "TSC22D3"     "CLIC4"   "CEACAM6"       "MME" 
  203021_at   205016_at 204424_s_at   217979_at   214073_at 212096_s_at 
     "SLPI"      "TGFA"      "LMO3"   "TSPAN13"      "CTTN"     "MTUS1" 
  212531_at 202627_s_at   201785_at   201416_at 201946_s_at 213572_s_at 
     "LCN2"  "SERPINE1"    "RNASE1"      "SOX4"      "CCT2"  "SERPINB1" 
  201417_at 203767_s_at 214022_s_at   212812_at 208161_s_at   218856_at 
     "SOX4"       "STS"    "IFITM1"   "SERINC5"     "ABCC3"  "TNFRSF21" 
  205239_at 201426_s_at 202628_s_at 209641_s_at 204437_s_at 215729_s_at 
     "AREG"       "VIM"  "SERPINE1"     "ABCC3"     "FOLR1"     "VGLL1" 
202998_s_at   204975_at    39729_at    39402_at   212190_at   205067_at 
    "LOXL2"      "EMP2"     "PRDX2"      "IL1B"  "SERPINE2"      "IL1B" 
204298_s_at 
      "LOX" 

GCRMA 300 Golub
  203453_at 206884_s_at 202286_s_at 201839_s_at   201286_at   206157_at 
   "SCNN1A"      "SCEL"   "TACSTD2"     "EPCAM"      "SDC1"      "PTX3" 
  201650_at 209771_x_at   201288_at 207847_s_at   209173_at 216379_x_at 
    "KRT19"      "CD24"   "ARHGDIB"      "MUC1"      "AGR2"      "CD24" 
  211657_at 208650_s_at 209016_s_at    39248_at   212950_at 202238_s_at 
  "CEACAM6"      "CD24"      "KRT7"      "AQP3"    "GPR116"      "NNMT" 
  219014_at 202686_s_at 211597_s_at   202546_at 203757_s_at 201559_s_at 
    "PLAC8"       "AXL"      "HOPX"     "VAMP8"   "CEACAM6"     "CLIC4" 
  212531_at   217979_at   201785_at 201426_s_at   205239_at 202628_s_at 
     "LCN2"   "TSPAN13"    "RNASE1"       "VIM"      "AREG"  "SERPINE1" 
  204975_at    39402_at 204298_s_at   205067_at 
     "EMP2"      "IL1B"       "LOX"      "IL1B" 

RMA 1000 IQR
  203453_at 201131_s_at   202826_at 201839_s_at 202286_s_at   202790_at 
   "SCNN1A"      "CDH1"    "SPINT1"     "EPCAM"   "TACSTD2"     "CLDN7" 
  201650_at 207169_x_at 208779_x_at 210749_x_at   1007_s_at 216379_x_at 
    "KRT19"      "DDR1"      "DDR1"      "DDR1"      "DDR1"      "CD24" 
209771_x_at 209016_s_at  33322_i_at  33323_r_at   201412_at 210715_s_at 
     "CD24"      "KRT7"       "SFN"       "SFN"     "LRP10"    "SPINT2" 
208890_s_at 200666_s_at 201651_s_at   209173_at   202546_at   201079_at 
   "PLXNB2"    "DNAJB1"   "PACSIN2"      "AGR2"     "VAMP8"    "SYNGR2" 
  218795_at   200701_at    40225_at 213702_x_at 208949_s_at 214728_x_at 
     "ACP6"      "NPC2"       "GAK"     "ASAH1"    "LGALS3"   "SMARCA4" 
208752_x_at 200692_s_at   212242_at 201762_s_at 201947_s_at 201426_s_at 
   "NAP1L1"     "HSPA9"    "TUBA4A"     "PSME2"      "CCT2"       "VIM" 
  218856_at 201387_s_at   201417_at   201952_at   218164_at   218026_at 
 "TNFRSF21"     "UCHL1"      "SOX4"     "ALCAM"   "SPATA20"    "CCDC56" 


RMA 300 IQR
  203453_at 201131_s_at   202826_at 201839_s_at 202286_s_at   202790_at 
   "SCNN1A"      "CDH1"    "SPINT1"     "EPCAM"   "TACSTD2"     "CLDN7" 
  201650_at 207169_x_at 208779_x_at 210749_x_at 216379_x_at 209771_x_at 
    "KRT19"      "DDR1"      "DDR1"      "DDR1"      "CD24"      "CD24" 
209016_s_at  33322_i_at  33323_r_at 210715_s_at   209173_at 208890_s_at 
     "KRT7"       "SFN"       "SFN"    "SPINT2"      "AGR2"    "PLXNB2" 
  202546_at   218795_at   200701_at 213702_x_at 208949_s_at 214728_x_at 
    "VAMP8"      "ACP6"      "NPC2"     "ASAH1"    "LGALS3"   "SMARCA4" 
201426_s_at   212242_at 201387_s_at   218856_at   201952_at   201417_at 
      "VIM"    "TUBA4A"     "UCHL1"  "TNFRSF21"     "ALCAM"      "SOX4" 
  200862_at 215001_s_at    39729_at   218164_at   201941_at   200782_at 
   "DHCR24"      "GLUL"     "PRDX2"   "SPATA20"       "CPD"     "ANXA5" 

RMA 1000 Golub
  203453_at   218186_at   213285_at 201131_s_at   202525_at 201839_s_at 
   "SCNN1A"     "RAB25"   "TMEM30B"      "CDH1"     "PRSS8"     "EPCAM" 
202454_s_at 202286_s_at 204019_s_at 203397_s_at 206884_s_at   212070_at 
    "ERBB3"   "TACSTD2"    "SH3YL1"    "GALNT3"      "SCEL"     "GPR56" 
  201650_at   219476_at   201286_at 203216_s_at   206157_at 216905_s_at 
    "KRT19"  "C1orf116"      "SDC1"      "MYO6"      "PTX3"      "ST14" 
   37117_at    35148_at 206307_s_at 218035_s_at   203407_at   201288_at 
         NA      "TJP3"     "FOXD1"     "RBM47"       "PPL"   "ARHGDIB" 
216379_x_at 202295_s_at 209771_x_at   206595_at 219936_s_at 209016_s_at 
     "CD24"      "CTSH"      "CD24"      "CST6"     "GPR87"      "KRT7" 
   266_s_at   202890_at   204115_at 208650_s_at 211024_s_at   212950_at 
     "CD24"      "MAP7"     "GNG11"      "CD24"    "NKX2-1"    "GPR116" 
208651_x_at 202342_s_at 210715_s_at 207847_s_at   211657_at   209173_at 
     "CD24"     "TRIM2"    "SPINT2"      "MUC1"   "CEACAM6"      "AGR2" 
  202085_at   213338_at 210517_s_at 202238_s_at   203729_at   202546_at 
     "TJP2"   "TMEM158"    "AKAP12"      "NNMT"      "EMP3"     "VAMP8" 
  217979_at 211597_s_at 206385_s_at 203757_s_at 219580_s_at   204734_at 
  "TSPAN13"      "HOPX"      "ANK3"   "CEACAM6"      "TMC5"     "KRT15" 
  206683_at   202625_at   214254_at   219014_at    39248_at 202686_s_at 
   "ZNF165"       "LYN"    "MAGEA4"     "PLAC8"      "AQP3"       "AXL" 
204990_s_at   202237_at 209488_s_at   209270_at 218313_s_at 201426_s_at 
    "ITGB4"      "NNMT"     "RBPMS"     "LAMB3"    "GALNT7"       "VIM" 
203434_s_at 201559_s_at   201963_at   202912_at   201416_at 204160_s_at 
      "MME"     "CLIC4"     "ACSL1"       "ADM"      "SOX4"     "ENPP4" 
216060_s_at   218856_at   201952_at   212531_at   204521_at   201417_at 
    "DAAM1"  "TNFRSF21"     "ALCAM"      "LCN2"   "FAM216A"      "SOX4" 
  220196_at 213572_s_at 201061_s_at   217109_at 202430_s_at 215001_s_at 
    "MUC16"  "SERPINB1"      "STOM"      "MUC4"    "PLSCR1"      "GLUL" 
   39729_at 212096_s_at   204540_at   212560_at 202833_s_at 218706_s_at 
    "PRDX2"     "MTUS1"    "EEF1A2"     "SORL1"  "SERPINA1"    "GRAMD3" 
204421_s_at 202628_s_at   202267_at   205239_at   209406_at 
     "FGF2"  "SERPINE1"     "LAMC2"      "AREG"      "BAG2" 

RMA 300 Golub
  218186_at 201131_s_at 201839_s_at 202286_s_at 204019_s_at 206884_s_at 
    "RAB25"      "CDH1"     "EPCAM"   "TACSTD2"    "SH3YL1"      "SCEL" 
  201650_at   206157_at 209016_s_at   206595_at    266_s_at 208650_s_at 
    "KRT19"      "PTX3"      "KRT7"      "CST6"      "CD24"      "CD24" 
  212950_at   209173_at 202342_s_at 210517_s_at   202546_at 206385_s_at 
   "GPR116"      "AGR2"     "TRIM2"    "AKAP12"     "VAMP8"      "ANK3" 
203757_s_at    39248_at   214254_at   212531_at   201417_at   217109_at 
  "CEACAM6"      "AQP3"    "MAGEA4"      "LCN2"      "SOX4"      "MUC4" 
	 
 
	 
		 
		 
